# Supplementary material for: Exploring Hydrophilic PD-L1 Radiotracers Utilizing Phosphonic Acids: Insights into Unforeseen Pharmacokinetics
Source: Int J Mol Sci. 2023 Oct 11;24(20):15088. doi: 10.3390/ijms242015088 (PMC10606431; doi:10.3390/ijms242015088)
Supplement: Supplementary file 1 [file ijms-24-15088-s001.zip]

Archive with 1 entries (1 files):
- ijms-2638568-supplementary.pdf
